# Supplementary material for: In Situ Cell Signalling of the Hippo-YAP/TAZ Pathway in Reaction to Complex Dynamic Loading in an Intervertebral Disc Organ Culture
Source: Int J Mol Sci. 2021 Dec 20;22(24):13641. doi: 10.3390/ijms222413641 (PMC8707270; doi:10.3390/ijms222413641)
Supplement: Supplementary file 1 [file ijms-22-13641-s001.zip]

Archive with 28 entries (25 files):
- Manuscript+Figures/
- Manuscript+Figures/Figure_4.jpg
- __MACOSX/
- __MACOSX/Manuscript+Figures/
- __MACOSX/Manuscript+Figures/._Figure_4.jpg
- Manuscript+Figures/Figure_5.jpg
- __MACOSX/Manuscript+Figures/._Figure_5.jpg
- Manuscript+Figures/.DS_Store
- __MACOSX/Manuscript+Figures/._.DS_Store
- Manuscript+Figures/Figure_3.jpg
- __MACOSX/Manuscript+Figures/._Figure_3.jpg
- Manuscript+Figures/Figure_1.jpg
- __MACOSX/Manuscript+Figures/._Figure_1.jpg
- Manuscript+Figures/~$211211_YAP_TAZ_Revision_1_vf.docx
- __MACOSX/Manuscript+Figures/._~$211211_YAP_TAZ_Revision_1_vf.docx
- Manuscript+Figures/Figure_2revised.jpg
- __MACOSX/Manuscript+Figures/._Figure_2revised.jpg
- Manuscript+Figures/Figure_S1.jpg
- __MACOSX/Manuscript+Figures/._Figure_S1.jpg
- Manuscript+Figures/Figure_5_withhyphen.jpg
- __MACOSX/Manuscript+Figures/._Figure_5_withhyphen.jpg
- Manuscript+Figures/20211214_YAP_TAZ_final_proofv5.docx
- __MACOSX/Manuscript+Figures/._20211214_YAP_TAZ_final_proofv5.docx
- Manuscript+Figures/Figure_S1 Figure Legends.docx
- __MACOSX/Manuscript+Figures/._Figure_S1 Figure Legends.docx
- Manuscript+Figures/Graphical abstract.jpg
- __MACOSX/Manuscript+Figures/._Graphical abstract.jpg
- __MACOSX/._Manuscript+Figures
